# Supplementary material for: Synergistic Enhancement of Carboplatin Efficacy through pH-Sensitive Nanoparticles Formulated Using Naturally Derived Boswellia Extract for Colorectal Cancer Therapy
Source: Pharmaceutics. 2024 Sep 30;16(10):1282. doi: 10.3390/pharmaceutics16101282 (PMC11510476; doi:10.3390/pharmaceutics16101282)
Supplement: Supplementary file 1 [file pharmaceutics-16-01282-s001.zip]

Archive with 1 entries (1 files):
- pharmaceutics-3208922-supplementary.pdf
